# Supplementary material for: Measuring and Correction Methods of H.-J. Haase Improve Binocular Vision in Patients with Severe Anisometropia
Source: J Clin Med. 2025 Sep 9;14(18):6367. doi: 10.3390/jcm14186367 (PMC12470504; doi:10.3390/jcm14186367)
Supplement: Supplementary file 1 [file jcm-14-06367-s001.zip]

Archive with 1 entries (1 files):
- jcm-3810589-supplementary.pdf
